# Supplementary material for: Paternal reprogramming-escape histone H3K4me3 marks located within promoters of RNA splicing genes
Source: Bioinformatics. 2020 Nov 23;37(8):1039–44. doi: 10.1093/bioinformatics/btaa920 (PMC8150124; doi:10.1093/bioinformatics/btaa920)
Supplement: btaa920_Supplementary_Data [file btaa920_supplementary_data.zip]

Archive with 5 entries (5 files):
- suppfig1.tif
- suppFigure2.tif
- Supplemental Legends.docx
- Supplementary Table 1.pdf
- Supplementary Table 2.pdf
